# Supplementary material for: Epithelial-mesenchymal transition-related gene signature for prognosis of lung squamous cell carcinoma
Source: Medicine (Baltimore). 2023 Jul 14;102(28):e34271. doi: 10.1097/MD.0000000000034271 (PMC10344514; doi:10.1097/MD.0000000000034271)
Supplement: Supplementary file 1 [file medi-102-e34271-s001.xlsx]

## Sheet: 模型中四个基因的表达-risk_score(1)
Table S1 the expression data in TCGA of 4-ERDMGs model
SampleA2:I18	CLDN18	HNF1B	ADAMTS8	SMIM6	OS	OS.time	risk_score	type
TCGA-33-4589-01A	1	1	1.58496	0	1	47	0.138134	low
TCGA-NC-A5HG-01A	0	1	2.32193	1.58496	0	1963	0.142339	low
TCGA-NC-A5HH-01A	2.58496	0	2.32193	0	0	37	0.185718	low
TCGA-90-7769-01A	2.80735	1	0	1.58496	0	358	0.193883	low
TCGA-77-8139-01A	3	0	1.58496	1.58496	0	3166	0.206493	low
TCGA-77-7140-01A	3.16993	0	2.32193	1	1	632	0.227456	low
TCGA-77-8144-01A	2	1	3.32193	0	0	833	0.23598	low
TCGA-18-3419-01A	2.58496	0	3.45943	1	0	2811	0.236981	low
TCGA-MF-A522-01A	4.52356	0	1	1	1	360	0.246037	low
TCGA-43-A474-01A	4.52356	0	1	1	0	353	0.246037	low
TCGA-NC-A5HO-01A	3.45943	0	3.16993	0	0	1336	0.250483	low
TCGA-21-A5DI-01A	3.32193	0	2.58496	2	0	979	0.258299	low
TCGA-63-A5MY-01A	2.32193	1	2.58496	2.58496	0	1052	0.268658	low
TCGA-22-4599-01A	3.58496	1.58496	1.58496	0	1	1161	0.278195	low
TCGA-56-A62T-01A	2.58496	1	3	2.58496	0	440	0.293098	low
TCGA-43-6771-01A	4.70044	1	1.58496	0	1	166	0.300953	low
TCGA-92-7341-01A	4.08746	0	3.80735	1	0	106	0.313876	low
TCGA-77-A5GF-01A	3.32193	1	3.58496	1	1	840	0.318299	low
TCGA-18-3416-01A	3.45943	1	2.58496	2.58496	1	973	0.318708	low
TCGA-92-8065-01A	1.58496	1	5.16993	2.80735	0	70	0.319924	low
TCGA-60-2724-01A	3.16993	2	3	0	0	717	0.322477	low
TCGA-85-6798-01A	4.85798	1	2	1	1	195	0.336751	low
TCGA-98-A538-01A	2.32193	2.58496	3.45943	1	0	826	0.341731	low
TCGA-J1-A4AH-01A	4	0	4.9542	1	0	581	0.34558	low
TCGA-O2-A52Q-01A	3.90689	1.58496	1.58496	3.58496	1	113	0.34972	low
TCGA-NC-A5HM-01A	2.80735	3.16993	1.58496	2.32193	0	1212	0.352455	low
TCGA-33-AASJ-01A	2	3	4	1	1	3600	0.363	low
TCGA-63-A5MH-01A	5.12928	1	2.58496	1	0	2026	0.366822	low
TCGA-33-4583-01A	4.9542	3	0	1	1	4601	0.368985	low
TCGA-94-A4VJ-01A	3.45943	1	4.24793	2.58496	0	430	0.37026	low
TCGA-37-A5EM-01A	4.70044	1	2.80735	2.32193	0	867	0.375998	low
TCGA-18-3411-01A	4.24793	2	2.58496	1.58496	0	3576	0.382402	low
TCGA-NK-A7XE-01A	4.58496	2	3	0	0	13	0.384738	low
TCGA-77-8153-01A	6	1	1.58496	2	0	1992	0.390134	low
TCGA-85-A4CN-01A	4.39232	1	3.80735	2.32193	0	1038	0.393441	low
TCGA-77-7139-01A	3.90689	1	4.52356	2.32193	0	4261	0.394284	low
TCGA-33-AASL-01A	4.08746	2.32193	2.80735	1.58496	1	826	0.396723	low
TCGA-66-2766-01A	3	2.80735	3.80735	1.58496	0	31	0.401718	low
TCGA-85-8071-01A	4.16993	2.32193	3.16993	1	0	815	0.402231	low
TCGA-85-8070-01A	2.32193	2.58496	4.80735	2.58496	0	960	0.408876	low
TCGA-NC-A5HN-01A	5.04439	2	2.32193	1.58496	0	1499	0.409293	low
TCGA-46-3769-01A	4.39232	3.16993	1	3	0	135	0.414909	low
TCGA-LA-A7SW-01A	2.32193	4.58496	2	2.80735	1	408	0.415406	low
TCGA-85-8288-01A	4.16993	1.58496	4.16993	2	1	402	0.416068	low
TCGA-56-8201-01A	3.90689	1.58496	4.39232	2.32193	1	397	0.416539	low
TCGA-77-8150-01A	4.08746	2.58496	3.45943	1	1	1655	0.419414	low
TCGA-56-8629-01A	3	3.16993	2.80735	3.70044	0	481	0.420882	low
TCGA-L3-A524-01A	4.16993	0	6.55459	2.58496	1	490	0.428028	low
TCGA-33-4533-01A	4.39232	0	7.59246	0	0	4068	0.428628	low
TCGA-56-7580-01A	5.42626	1.58496	2.80735	2	0	925	0.429107	low
TCGA-85-7843-01A	4	2.80735	3.58496	1	0	35	0.429465	low
TCGA-33-4566-01A	2.58496	5.97728	0	3	1	5287	0.430716	low
TCGA-77-A5G3-01A	4.08746	1	5.42626	2.80735	0	4570	0.43798	low
TCGA-NC-A5HE-01A	4.45943	2	3.70044	2.32193	0	2336	0.438079	low
TCGA-37-3783-01A	3.45943	2.80735	3.32193	3.58496	0	122	0.438885	low
TCGA-85-8479-01A	4	2.32193	4.39232	1.58496	0	468	0.442008	low
TCGA-58-A46N-01A	5.85798	0	4.75489	2.32193	0	910	0.442304	low
TCGA-66-2792-01A	3.70044	1.58496	5.93074	1.58496	0	913	0.443355	low
TCGA-51-4081-01A	6.2854	1.58496	2.32193	1.58496	0	911	0.44522	low
TCGA-NC-A5HD-01A	3.45943	3.16993	4.39232	1	1	2	0.447023	low
TCGA-85-8664-01A	4.45943	3.45943	2.58496	1	1	550	0.448023	low
TCGA-77-8128-01A	4.85798	1.58496	4.85798	1	1	1150	0.451672	low
TCGA-60-2713-01A	4.70044	1	4.9542	3	0	1731	0.453399	low
TCGA-58-8387-01A	5.67243	2.80735	1.58496	2	1	403	0.457052	low
TCGA-63-A5MJ-01A	4.16993	2.58496	5.08746	0	0	1824	0.457511	low
TCGA-85-A4CL-01A	3.32193	2.80735	5.24793	1.58496	1	921	0.460541	low
TCGA-37-A5EN-01A	3.32193	3	4.39232	3	0	660	0.465327	low
TCGA-66-2759-01A	4.52356	2.80735	3.70044	1.58496	0	762	0.465441	low
TCGA-85-A4QR-01A	4	3.58496	3.70044	1	0	600	0.468037	low
TCGA-60-2721-01A	4	2	4.80735	3.32193	0	983	0.468179	low
TCGA-60-2722-01A	4.90689	1.58496	4.39232	2.80735	0	908	0.468306	low
TCGA-21-1079-01A	3.90689	3	4.32193	2	1	965	0.472883	low
TCGA-77-8156-01A	4.64386	2	3.80735	3.80735	0	1106	0.473275	low
TCGA-33-4582-01A	5.58496	3.45943	2.32193	0	1	3149	0.473393	low
TCGA-68-7755-01A	4.32193	2.32193	5.78136	0	0	83	0.473874	low
TCGA-58-A46K-01A	5.52356	1	4.39232	3.16993	1	1045	0.474917	low
TCGA-77-8148-01A	5.08746	3	2.58496	2.32193	0	2023	0.476133	low
TCGA-85-8582-01A	4	2.80735	5.61471	0	0	1160	0.476387	low
TCGA-58-8391-01A	4	3	3.90689	2.80735	0	2167	0.477031	low
TCGA-85-A4JB-01A	3.32193	2.80735	4.85798	3.45943	0	942	0.478444	low
TCGA-18-3417-01A	5.04439	3	2.32193	3.16993	1	1097	0.479652	low
TCGA-43-7656-01A	4.08746	1.58496	5.52356	3.58496	0	596	0.479761	low
TCGA-22-4604-01A	5.16993	1	6.20945	1	1	399	0.48097	low
TCGA-94-8490-01A	5.20945	2.32193	3.58496	2.32193	0	153	0.481987	low
TCGA-60-2708-01A	4.24793	2.32193	5.35755	1.58496	0	2447	0.482839	low
TCGA-77-8009-01A	5.75489	1.58496	4.08746	2	1	1695	0.48325	low
TCGA-56-A4BX-01A	5.75489	1	4.85798	2.32193	0	405	0.485963	low
TCGA-21-1072-01A	5.2854	2	4.08746	2.32193	0	3016	0.48642	low
TCGA-34-A5IX-01A	5.32193	4.24793	1	2	0	1031	0.488322	low
TCGA-43-7657-01A	6.98868	0	5.90689	0	0	236	0.490616	low
TCGA-46-6025-01A	1	5.32193	4.90689	3.45943	0	324	0.490951	low
TCGA-O2-A52S-01A	4.52356	1	6.55459	2.80735	1	387	0.492147	low
TCGA-43-5670-01A	2.32193	3	6.40939	3.80735	0	849	0.496774	low
TCGA-18-4721-01A	5.78136	3	3	1	0	4694	0.49838	low
TCGA-85-8481-01A	4.16993	3.80735	3.32193	2.58496	1	236	0.499147	low
TCGA-21-1075-01A	4.52356	3.58496	3.58496	2	0	2134	0.503494	low
TCGA-92-8063-01A	3.45943	4.64386	3.80735	1.58496	0	122	0.504576	low
TCGA-56-8503-01A	4.39232	3.32193	4.08746	2.32193	0	41	0.506611	low
TCGA-85-A5B5-01A	6.10852	2	3.32193	3.16993	0	111	0.512474	low
TCGA-37-A5EL-01A	3.70044	4.80735	3.32193	2	1	1143	0.51413	low
TCGA-NK-A5CR-01A	5.32193	4.08746	2.58496	1	0	2542	0.514235	low
TCGA-77-A5GH-01A	5.39232	3.16993	3	2.58496	0	1182	0.514268	low
TCGA-63-A5MT-01A	4.32193	3.58496	4	2.58496	0	498	0.516848	low
TCGA-77-7337-01A	5.2854	1.58496	6.40939	1	1	3253	0.518572	low
TCGA-77-8145-01A	5.12928	3.58496	3	2.58496	1	212	0.521371	low
TCGA-77-7335-01A	4.9542	2	5.55459	2.58496	1	2133	0.521536	low
TCGA-85-8352-01A	4.85798	2.32193	5.39232	2.32193	1	161	0.522551	low
TCGA-77-8130-01A	4	5.04439	2	3.70044	0	4765	0.524205	low
TCGA-68-A59I-01A	3.16993	2	7.85175	3.32193	0	492	0.526032	low
TCGA-58-A46M-01A	7.41785	1.58496	3	2.32193	0	1072	0.52786	low
TCGA-60-2703-01A	4.9542	4	2.58496	3.16993	1	2945	0.528837	low
TCGA-37-3789-01A	5.32193	3	3.58496	3.16993	0	13	0.531017	low
TCGA-92-8064-01A	6.16993	3	3	2	0	160	0.531477	low
TCGA-63-A5MM-01A	4.70044	2.32193	4.52356	5.08746	1	456	0.532936	low
TCGA-94-A5I6-01A	6.2854	2.58496	3.32193	2.32193	0	538	0.533012	low
TCGA-85-A511-01A	6.26679	1.58496	4.85798	2.32193	1	455	0.53481	low
TCGA-63-A5MR-01A	4.64386	3.16993	4.32193	3.45943	0	2716	0.536307	low
TCGA-56-7579-01A	5.88264	2.58496	3.58496	3.16993	1	951	0.537012	low
TCGA-77-7138-01A	5.83289	3.16993	3.70044	1.58496	1	340	0.539367	low
TCGA-22-5482-01A	5.24793	4	3.70044	1	1	357	0.541622	low
TCGA-22-5481-01A	3.70044	5.04439	3.90689	2	1	2409	0.542931	low
TCGA-43-8115-01A	5.52356	1.58496	6.18982	2.32193	0	407	0.543395	low
TCGA-66-2768-01A	3.80735	3.58496	5.12928	3.58496	0	61	0.545214	low
TCGA-34-5240-01A	4	2.80735	6.12928	3.45943	0	1541	0.54769	low
TCGA-85-A512-01A	5.64386	1.58496	6.02237	2.58496	0	465	0.547706	low
TCGA-56-7582-01A	6.55459	1	6.93074	0	0	601	0.548255	low
TCGA-85-7699-01A	4.70044	3	5.12928	3.16993	1	1001	0.551546	low
TCGA-98-A53J-01A	7.40939	1.58496	3.80735	2.32193	0	630	0.552515	low
TCGA-18-3415-01A	5.55459	2.80735	3.90689	3.80735	1	2803	0.552764	low
TCGA-18-5592-01A	6.10852	2.58496	4	2.80735	0	1519	0.554016	low
TCGA-85-A4QQ-01A	5.35755	3.32193	3.90689	3.16993	1	927	0.557051	low
TCGA-43-3920-01A	4.75489	4.52356	3.32193	2.80735	0	1007	0.560673	low
TCGA-66-2780-01A	4.58496	3.80735	4.16993	3.70044	1	366	0.561544	low
TCGA-33-AASD-01A	5.61471	3.32193	4.80735	1	1	2249	0.561562	low
TCGA-96-A4JK-01A	5.80735	1.58496	6.55459	2	0	589	0.562039	low
TCGA-NC-A5HI-01A	3.80735	3.80735	5.49185	3.32193	0	1743	0.562253	low
TCGA-NC-A5HK-01A	5.49185	3.80735	2.58496	4.32193	0	128	0.562257	low
TCGA-NC-A5HR-01A	6.62936	2.58496	3.80735	2.32193	0	1244	0.563194	low
TCGA-85-A4JC-01A	2	4.90689	5.20945	5.80735	1	604	0.563221	low
TCGA-56-A5DR-01A	4.52356	4.39232	4.64386	1.58496	0	4	0.56601	low
TCGA-21-1071-01A	4.32193	4.80735	4	2.32193	1	1426	0.567647	low
TCGA-21-5786-01A	5.16993	2.58496	6.2854	2	0	1032	0.570647	low
TCGA-52-7810-01A	4.52356	4.16993	4.90689	2	0	923	0.570797	low
TCGA-22-4607-01A	3.70044	3.58496	5.2854	5.2854	1	587	0.572557	low
TCGA-66-2755-01A	3.32193	5.90689	4.39232	1.58496	0	28	0.573496	low
TCGA-22-1011-01A	5.64386	2.80735	5.70044	1.58496	1	53	0.576734	low
TCGA-22-4613-01A	6.53916	3.16993	4.24793	1	1	358	0.578055	low
TCGA-63-A5MW-01A	6.12928	2.58496	4.32193	3.70044	0	1639	0.579199	low
TCGA-22-4593-01A	5.61471	3	5.35755	2	1	1067	0.580131	low
TCGA-77-8133-01A	5.32193	2	6.82018	2.80735	1	1640	0.580508	low
TCGA-18-4086-01A	5.39232	3.70044	4.80735	2	1	85	0.58481	low
TCGA-85-A50Z-01A	4.45943	4.85798	3.90689	3.16993	0	493	0.586657	low
TCGA-63-A5MV-01A	5.61471	2.58496	5.32193	3.90689	0	1100	0.590861	low
TCGA-68-8251-01A	5.72792	2.80735	6.04439	1.58496	0	406	0.591095	low
TCGA-56-A4ZK-01A	4.58496	2.80735	6.87036	3.32193	0	570	0.594201	low
TCGA-85-7950-01A	8.98014	2.32193	2.58496	1	0	576	0.595747	low
TCGA-56-8504-01A	5.93074	3.90689	3.58496	3	0	510	0.595896	low
TCGA-70-6723-01A	5.45943	3.80735	4.64386	2.58496	0	375	0.596865	low
TCGA-66-2781-01A	5.08746	3.70044	5.64386	2	0	121	0.597328	low
TCGA-58-A46L-01A	4.24793	2.58496	7.04439	4.75489	0	1723	0.597687	low
TCGA-33-AASI-01A	4.58496	4	4.24793	5.35755	1	1344	0.599145	low
TCGA-39-5016-01A	6.98868	2.58496	4.70044	2	0	3850	0.601539	low
TCGA-77-7141-01A	5.35755	2.80735	7.2854	1	0	15	0.603911	low
TCGA-22-5474-01A	5.39232	3	6.22882	2.58496	1	445	0.606715	low
TCGA-NK-A5CT-01A	4.85798	5.9542	2	4.08746	0	1997	0.609089	low
TCGA-33-4587-01A	4.64386	5.39232	3.90689	2.80735	1	1656	0.613015	low
TCGA-85-7698-01A	5.78136	2.58496	6.2854	3	0	952	0.613551	low
TCGA-O2-A52V-01A	6.49185	3.58496	4.16993	2.58496	1	1335	0.617592	low
TCGA-77-8136-01A	5.2854	3.58496	5.85798	2.80735	1	1189	0.620396	low
TCGA-90-7767-01A	4.45943	5.9542	4.32193	1.58496	0	89	0.623493	low
TCGA-77-8154-01A	6.65821	3.90689	3.80735	2.32193	0	1841	0.62395	low
TCGA-98-8023-01A	5.08746	4.16993	4.32193	4.9542	0	649	0.624742	low
TCGA-18-4083-01A	5.67243	4.32193	4	3.70044	1	188	0.627281	low
TCGA-63-7021-01A	6.26679	4.85798	3.32193	2.32193	0	2142	0.634478	low
TCGA-37-4133-01A	8.75489	2.58496	3	2.58496	0	238	0.635898	low
TCGA-37-4135-01A	7.36632	3.58496	3.16993	3.32193	0	207	0.63686	low
TCGA-66-2787-01A	8.74483	2.58496	3.32193	2.32193	0	1217	0.641227	low
TCGA-94-A5I4-01A	5.49185	5.52356	2.80735	4	0	491	0.64123	low
TCGA-66-2793-01A	5.61471	4.70044	4.32193	3.32193	1	306	0.645698	low
TCGA-43-A56V-01A	5.52356	4.75489	4.45943	3.16993	0	366	0.645968	low
TCGA-77-6843-01A	6.67243	4.32193	4.32193	1.58496	1	2224	0.647413	low
TCGA-56-8304-01A	5.78136	4.39232	4.70044	3.45943	0	106	0.653099	low
TCGA-43-6647-01A	6.22882	5.20945	3.70044	2	0	757	0.655207	low
TCGA-21-1081-01A	5.35755	5.35755	4.45943	2.80735	1	284	0.659982	low
TCGA-33-4538-01A	4.16993	4.80735	6	4.64386	1	2979	0.660109	low
TCGA-21-1083-01A	5.39232	5.42626	4	3.45943	1	1315	0.660795	low
TCGA-56-7222-01A	5.67243	6.56986	1.58496	4.24793	1	562	0.662331	low
TCGA-18-3412-01A	6.62936	4.24793	4.64386	2.32193	1	345	0.663959	low
TCGA-90-6837-01A	4.45943	4.90689	6.18982	3.45943	0	758	0.664261	low
TCGA-77-8008-01A	6.33985	4.75489	4	3	1	2639	0.664923	low
TCGA-34-8456-01A	5.55459	4	6.22882	3	0	804	0.665495	low
TCGA-22-5471-01A	6.18982	4	5.75489	2.32193	0	1845	0.667905	low
TCGA-18-3414-01A	6.64386	3.45943	4.85798	4.39232	1	716	0.668879	low
TCGA-O2-A5IB-01A	6.55459	4.16993	4.70044	3	1	340	0.669762	low
TCGA-85-8355-01A	6.24793	3.16993	6.35755	3.70044	0	61	0.673847	low
TCGA-85-8277-01A	6.08746	4.85798	5.2854	1.58496	1	307	0.675664	low
TCGA-66-2795-01A	7.18982	3.90689	4.90689	2	0	122	0.676276	low
TCGA-18-3406-01A	6.90689	4.45943	3.90689	3.16993	1	371	0.67641	low
TCGA-63-7023-01A	7.5157	3.32193	4.70044	3.32193	0	1682	0.679042	low
TCGA-85-8666-01A	9.29232	1.58496	5.39232	2	1	687	0.679347	low
TCGA-98-A53I-01A	4.58496	5	6.52356	3.16993	0	565	0.679688	low
TCGA-56-8307-01A	6.32193	4.58496	4.64386	3.45943	0	818	0.683799	low
TCGA-66-2773-01A	6.26679	5.42626	3.45943	3.58496	1	92	0.684522	low
TCGA-66-2785-01A	6.49185	4.64386	4.58496	3	0	60	0.684749	low
TCGA-22-5491-01A	4.08746	5.20945	6.08746	5.16993	1	1713	0.685704	low
TCGA-39-5021-01A	6.76818	4.32193	4.39232	3.70044	1	2086	0.687656	low
TCGA-63-A5MI-01A	5.70044	5.83289	4.32193	2.58496	0	1784	0.688639	low
TCGA-85-7710-01A	5.97728	4.90689	4.70044	3.70044	0	42	0.688731	low
TCGA-21-5783-01A	6.06609	4.9542	4.80735	3.16993	1	2680	0.689594	low
TCGA-18-3421-01A	6.08746	5	4.58496	3.70044	0	2645	0.694189	low
TCGA-22-0944-01A	6.42626	5.2854	3.70044	3.70044	1	223	0.694519	low
TCGA-33-AAS8-01A	5.85798	5.78136	4	3.32193	1	1114	0.695063	low
TCGA-58-8390-01A	6.82018	4.08746	5.04439	3.45943	0	911	0.695751	low
TCGA-98-A53A-01A	7.17991	4.45943	4.58496	2.32193	1	552	0.695875	low
TCGA-66-2756-01A	5.93074	5.90689	3.16993	4.45943	0	30	0.696381	low
TCGA-21-1080-01A	7.60733	4.64386	4	2	0	3724	0.699696	low
TCGA-77-A5GA-01A	6.45943	4.39232	5.32193	3.32193	0	1280	0.7	low
TCGA-66-2783-01A	4.80735	5.16993	5.67243	5	0	759	0.700015	low
TCGA-51-6867-01A	6.75489	3	7.08746	3.32193	1	1856	0.705077	low
TCGA-51-4080-01A	6.70044	3.32193	6.50779	4	1	12	0.710048	low
TCGA-33-A5GW-01A	6.91886	5	4.39232	2.80735	1	9	0.71051	low
TCGA-96-7544-01A	8.13955	3	5.58496	2.80735	1	2160	0.711192	low
TCGA-34-5927-01A	6.2854	4.58496	4.9542	4.70044	0	1361	0.711668	low
TCGA-90-A4ED-01A	6.2854	2.58496	8.40939	3.70044	0	615	0.712779	low
TCGA-60-2723-01A	5.9542	6.55459	3.32193	3.32193	0	1092	0.713072	low
TCGA-34-7107-01A	6.65821	5.45943	4.52356	2.58496	1	34	0.720226	low
TCGA-33-A4WN-01A	9.08481	3.16993	4.75489	2	1	143	0.72178	low
TCGA-56-5897-01A	5.52356	3.80735	7.82655	4.08746	0	378	0.72239	low
TCGA-85-7697-01A	6.52356	4.16993	5.88264	4.08746	0	1063	0.722445	low
TCGA-22-5473-01A	5.12928	6.93074	3.80735	4.32193	1	1933	0.72475	low
TCGA-21-1082-01A	5.12928	4.90689	6.08746	5.61471	0	3644	0.725045	low
TCGA-56-8305-01A	7.32193	4.85798	4.16993	3.45943	0	105	0.725393	low
TCGA-85-8287-01A	6.22882	4.58496	6.52356	2.80735	1	23	0.727539	low
TCGA-63-A5MG-01A	5.85798	5.83289	4.75489	3.80735	0	2148	0.72855	low
TCGA-63-7022-01A	6.10852	5	6.61471	2	0	2073	0.730831	low
TCGA-43-6143-01A	6.96578	4.24793	6.04439	3.16993	0	699	0.735746	low
TCGA-85-6560-01A	7.3837	4.32193	5.55459	2.80735	0	1259	0.73648	low
TCGA-NC-A5HP-01A	7.87652	4.39232	5.04439	2.32193	1	770	0.737748	low
TCGA-43-8116-01A	6.94251	5.2854	4.58496	3.32193	0	358	0.738598	low
TCGA-63-A5ML-01A	7.20945	4.80735	5.42626	2.32193	0	1386	0.738912	low
TCGA-34-5928-01A	5.55459	6.20945	5.61471	2.58496	0	1196	0.739243	low
TCGA-77-7465-01A	6.58496	5.72792	4.16993	3.90689	0	990	0.739273	low
TCGA-22-5483-01A	4.45943	6.62936	6.47573	2.80735	1	573	0.740201	low
TCGA-NC-A5HL-01A	8.41785	4.08746	4.80735	2.32193	1	88	0.7405	low
TCGA-66-2788-01A	5.55459	5.12928	5.67243	5.61471	0	699	0.7409	low
TCGA-66-2782-01A	7.54689	4.45943	4.9542	3.45943	1	365	0.741669	low
TCGA-60-2726-01A	7.07682	5.55459	4.85798	2	1	358	0.743934	low
TCGA-22-1012-01A	6.72792	5.61471	4.08746	4.32193	1	429	0.744553	low
TCGA-34-5239-01A	5.16993	4.32193	8.93074	3	0	1834	0.746816	low
TCGA-56-8622-01A	6.91886	6.35755	3.32193	3.80735	0	55	0.754417	low
TCGA-56-A5DS-01A	5.55459	4.39232	7.35755	5.2854	0	8	0.754707	low
TCGA-43-5668-01A	6.74147	5.52356	5.04439	3.32193	1	559	0.754712	low
TCGA-NK-A5CX-01A	6.61471	5.9542	4.08746	4.32193	0	111	0.754848	low
TCGA-77-8140-01A	7.22882	5.16993	4.9542	3.16993	1	351	0.755014	low
TCGA-94-8035-01A	5.78136	6.18982	4.70044	4.80735	0	122	0.755553	low
TCGA-56-A4BW-01A	7.78136	5.42626	3.70044	3.45943	0	585	0.756626	low
TCGA-94-8491-01A	7.87036	4.90689	4.52356	3.16993	0	810	0.758055	low
TCGA-37-4130-01A	4.52356	9.58871	1.58496	4.9542	0	247	0.75893	low
TCGA-18-3408-01A	7.03342	5.2854	5.2854	3	1	2304	0.759161	low
TCGA-77-8143-01A	7.3837	5.83289	3.90689	3.16993	1	803	0.759195	low
TCGA-56-7223-01A	6.70044	4.70044	5.90689	4.39232	1	442	0.75973	low
TCGA-66-2791-01A	6.52356	6	5	3	1	153	0.760037	low
TCGA-63-A5MN-01A	4.58496	7.19967	5.52356	4.24793	1	345	0.764921	low
TCGA-21-1078-01A	7.26679	4.52356	5.78136	3.90689	1	474	0.765031	low
TCGA-85-8052-01A	6.89482	6.20945	5.45943	1	0	734	0.76804	low
TCGA-85-8354-01A	8.40088	5.20945	3.80735	3	0	995	0.770092	low
TCGA-77-8138-01A	5.04439	6.26679	6.45943	4.16993	1	539	0.77092	low
TCGA-77-6845-01A	8.06609	4.90689	4.70044	3.32193	1	708	0.774582	low
TCGA-37-4129-01A	5.35755	3.32193	9.30834	6.55459	0	242	0.778651	low
TCGA-39-5034-01A	2.80735	8.93664	4	8.19476	1	1107	0.780788	high
TCGA-60-2711-01A	7.81378	4.39232	5.61471	4.08746	0	1260	0.780916	high
TCGA-56-1622-01A	5.72792	4.90689	6.35755	7.09803	1	881	0.783491	high
TCGA-94-7557-01A	6.93074	5.72792	5.58496	3.32193	1	5	0.788994	high
TCGA-34-5236-01A	8.30834	4.24793	6.04439	2.80735	1	276	0.789018	high
TCGA-NC-A5HF-01A	4.80735	6.85798	5.45943	6.39232	1	138	0.791652	high
TCGA-94-7033-01A	6.22882	6.35755	5.24793	4.9542	0	640	0.802111	high
TCGA-37-3792-01A	5.16993	7.88264	4.08746	5.9542	0	12	0.804174	high
TCGA-85-8049-01A	5.93074	5.08746	8.42206	3.45943	0	579	0.806323	high
TCGA-22-5479-01A	5.9542	5.70044	6.98868	4.45943	1	2625	0.806505	high
TCGA-77-8146-01A	7.90689	6.40939	3.80735	3.45943	0	3189	0.809705	high
TCGA-56-8082-01A	8.00562	5.52356	5.20945	3	0	455	0.810301	high
TCGA-66-2794-01A	7.86419	4.58496	6.47573	3.90689	0	1645	0.815605	high
TCGA-56-8625-01A	6.2854	7.05528	6.06609	2.32193	1	315	0.819245	high
TCGA-33-4586-01A	8.9542	6.04439	3.80735	2.32193	1	428	0.821161	high
TCGA-43-A475-01A	8.69	4.24793	6.37504	3.16993	0	296	0.821862	high
TCGA-46-3765-01A	8.93664	5.78136	4.24793	2.32193	0	405	0.82221	high
TCGA-22-4595-01A	6.59991	6.97728	5.12928	3.70044	1	734	0.822589	high
TCGA-90-A59Q-01A	3.16993	10.0251	4.58496	5.78136	1	322	0.825244	high
TCGA-46-3768-01A	8.53138	5.2854	5.55459	2.58496	1	299	0.826776	high
TCGA-56-8308-01A	8.99152	5.2854	4.90689	2.58496	0	517	0.826943	high
TCGA-85-7696-01A	7.7879	4.9542	6.10852	4.52356	0	1111	0.827348	high
TCGA-60-2716-01A	8.21917	4.75489	6.16993	4.16993	0	1475	0.8336	high
TCGA-21-5782-01A	6.08746	6.76818	6.10852	4.52356	1	962	0.834158	high
TCGA-37-4132-01A	9	3.58496	7.64386	2.58496	0	227	0.835642	high
TCGA-NK-A5D1-01A	6.39232	7.17991	5.2854	4.45943	0	511	0.839556	high
TCGA-34-5231-01A	7.60733	5.70044	6	3.90689	1	1984	0.839753	high
TCGA-77-8007-01A	4.9542	9.01123	4.52356	4.90689	1	198	0.842231	high
TCGA-39-5030-01A	7.63662	5.2854	7.50779	2.32193	1	59	0.843747	high
TCGA-NC-A5HT-01A	7.44294	4.39232	8.07146	4.32193	0	804	0.84451	high
TCGA-22-4601-01A	8.15482	5.49185	6.40939	2.58496	1	1057	0.845996	high
TCGA-58-8392-01A	8.66888	5.49185	5.32193	3.32193	1	501	0.846695	high
TCGA-34-8454-01A	6.22882	6.32193	7.19967	4.08746	0	1180	0.847144	high
TCGA-O2-A52W-01A	7.27612	5.39232	6.76818	4.80735	1	261	0.849535	high
TCGA-77-6842-01A	8.96578	5.35755	4.9542	3.80735	1	899	0.850082	high
TCGA-39-5035-01A	7.54689	5.39232	6.98868	3.80735	0	2080	0.852285	high
TCGA-66-2737-01A	8.15987	6.2854	4.9542	3.58496	0	61	0.852817	high
TCGA-39-5037-01A	8.69697	6.80735	3.45943	3.58496	0	1690	0.853599	high
TCGA-66-2758-01A	7.88264	6.50779	4.58496	4.64386	0	639	0.856123	high
TCGA-21-1077-01A	8.19476	5.72792	6.33985	2.58496	1	1058	0.85622	high
TCGA-66-2757-01A	9.24793	5.04439	5.16993	4.08746	1	1338	0.859574	high
TCGA-33-4532-01A	8.05528	6.24793	5.04439	4.45943	1	3924	0.863316	high
TCGA-18-3407-01A	8.14466	6.20945	5.2854	3.90689	1	136	0.864148	high
TCGA-21-1070-01A	8.71425	5.64386	5.64386	3.32193	0	3636	0.865511	high
TCGA-39-5036-01A	9.18735	5.85798	4.24793	4.24793	0	2165	0.867505	high
TCGA-92-7340-01A	8.93958	6.42626	4.16993	3.58496	0	82	0.86915	high
TCGA-43-6770-01A	6.55459	7.19967	6.18982	4.08746	0	653	0.869671	high
TCGA-39-5028-01A	5.67243	6.76818	6	8.25267	1	52	0.872198	high
TCGA-77-A5G6-01A	9.01959	5.78136	5.35755	3.16993	1	678	0.873826	high
TCGA-85-8276-01A	9.03892	5.2854	6.26679	2.80735	0	1050	0.874744	high
TCGA-O2-A52N-01A	8.44708	5.67243	6.37504	3.16993	1	1006	0.875276	high
TCGA-22-4594-01A	7.13955	6.9542	4.32193	7.15987	1	1470	0.875617	high
TCGA-43-8118-01A	7.87652	7.20945	5.04439	3.32193	1	89	0.880519	high
TCGA-56-A4BY-01A	6.20945	5.49185	8.86728	5.39232	1	543	0.881512	high
TCGA-43-2576-01A	4.16993	9.16993	5.08746	8.02791	0	1223	0.882281	high
TCGA-66-2765-01A	8.633	6.47573	4.75489	4.32193	0	61	0.887812	high
TCGA-18-3410-01A	12.6609	4.58496	2.58496	3.32193	1	146	0.896687	high
TCGA-90-7766-01A	8.03342	5.42626	6.40939	6.2854	0	289	0.89691	high
TCGA-33-6738-01A	8.22882	6.52356	6.62936	2.32193	0	1927	0.898289	high
TCGA-77-7338-01A	8.03892	6.67243	5.97728	3.70044	1	5	0.898474	high
TCGA-85-7844-01A	8.27146	6.22882	6.42626	3.45943	0	911	0.898806	high
TCGA-66-2778-01A	9.80735	6.6865	2.80735	5.04439	0	578	0.900154	high
TCGA-66-2734-01A	9.52356	6.24793	4.58496	3.70044	0	1311	0.901534	high
TCGA-98-8020-01A	8.40088	5.85798	7.10852	3	1	84	0.901612	high
TCGA-51-4079-01A	9.31741	6.56986	4.90689	2.80735	1	12	0.902641	high
TCGA-43-A56U-01A	5.61471	6.32193	8.18488	7.36632	0	432	0.903126	high
TCGA-34-2596-01A	9.40514	4.39232	7.42626	3.90689	1	80	0.904205	high
TCGA-46-6026-01A	7.02237	6.53916	6.2854	6.70044	0	423	0.905301	high
TCGA-85-8353-01A	8.41363	6.62936	5.52356	4.16993	1	94	0.90647	high
TCGA-85-A53L-01A	6.96578	5.45943	10.1137	2.58496	0	377	0.907054	high
TCGA-77-7463-01A	9.54496	6.06609	5.12928	3.58496	1	1423	0.90932	high
TCGA-85-8580-01A	8.55459	7.13955	4.85798	4.08746	0	1113	0.913679	high
TCGA-63-A5MS-01A	9.44501	6.16993	5.67243	3	0	2381	0.917072	high
TCGA-60-2706-01A	9.16993	5.55459	7.05528	3	0	2820	0.920147	high
TCGA-63-7020-01A	8.35755	6.96578	5.9542	3.58496	0	2133	0.923132	high
TCGA-85-A50M-01A	8.52748	8.50383	3.32193	3.90689	1	826	0.923371	high
TCGA-43-6773-01A	9.20945	5.52356	7.07682	3.16993	1	116	0.923876	high
TCGA-85-6561-01A	9.8933	5.20945	6.55459	3.32193	0	1224	0.926074	high
TCGA-39-5022-01A	6.82018	6.55459	8.91886	3.45943	1	1679	0.92688	high
TCGA-43-7658-01A	8.53138	5.97728	7.03342	4.08746	1	2378	0.927794	high
TCGA-NC-A5HQ-01A	8.76818	5.83289	6.97728	4	1	448	0.928576	high
TCGA-33-AASB-01A	5.85798	9.38586	4.32193	7.2384	1	211	0.929909	high
TCGA-66-2727-01A	9.8009	7.09803	4.52356	2.58496	1	516	0.932241	high
TCGA-33-4547-01A	7.74147	7.24793	5.67243	5.67243	0	2419	0.933385	high
TCGA-96-A4JL-01A	7.35755	6.32193	7.70044	5.72792	0	842	0.938579	high
TCGA-34-8455-01A	8.16993	6.2854	7.86419	3.45943	1	123	0.94146	high
TCGA-60-2720-01A	8.73132	5.70044	6.94251	5.39232	0	97	0.942193	high
TCGA-34-2600-01A	9.86264	5.35755	7.69349	2.32193	1	1874	0.950695	high
TCGA-66-2742-01A	10.4686	5.75489	6.42626	2	0	641	0.950804	high
TCGA-43-2581-01A	5.55459	10.6724	5.04439	4.52356	0	1176	0.953414	high
TCGA-98-A539-01A	9.36194	6.08746	6.72792	3.80735	0	173	0.955345	high
TCGA-63-6202-01A	6.08746	9.96867	5.55459	4.32193	0	1602	0.957781	high
TCGA-60-2712-01A	9.31967	6.33985	6.22882	4.45943	1	274	0.959803	high
TCGA-98-8021-01A	9.0607	6.87036	6.35755	3.45943	0	937	0.960272	high
TCGA-66-2753-01A	9.94691	7.05528	4.9542	3.58496	0	31	0.966091	high
TCGA-85-8584-01A	8.12928	7.26679	5.49185	7.04439	1	383	0.967652	high
TCGA-L3-A4E7-01A	9.0634	7.71425	5.75489	2.80735	0	392	0.96925	high
TCGA-22-4591-01A	9.21675	6.74147	6.49185	3.80735	1	623	0.971068	high
TCGA-39-5040-01A	9.64024	4.39232	8.33985	5.67243	1	519	0.971119	high
TCGA-77-6844-01A	9.22882	6.45943	6.96578	3.70044	1	2284	0.971889	high
TCGA-63-A5MB-01A	10.0238	5.88264	6.58496	4	0	3123	0.973898	high
TCGA-66-2770-01A	9.79442	6.59991	5.67243	4.45943	0	700	0.975146	high
TCGA-56-8624-01A	7.57743	6.97728	8.18982	5.08746	0	420	0.982668	high
TCGA-22-0940-01A	10.1176	5.93074	6.67243	4	1	669	0.982905	high
TCGA-39-5029-01A	9.57175	6.06609	6.87036	4.80735	1	740	0.98403	high
TCGA-22-5477-01A	9.79928	5.75489	7.13955	4.58496	1	1346	0.984824	high
TCGA-70-6722-01A	9.02791	7.29462	6.37504	3.90689	0	367	0.985622	high
TCGA-60-2707-01A	9.62936	7.04439	5	5.64386	1	667	0.985991	high
TCGA-96-8169-01A	8.37938	7.31288	6.37504	5.72792	0	557	0.987045	high
TCGA-66-2763-01A	8.52748	7.57743	6.26679	5.04439	0	30	0.991174	high
TCGA-34-5241-01A	10.2491	6.14975	6.42626	4.16993	1	515	0.993633	high
TCGA-56-7221-01A	7.77479	7.09803	6.91886	7.56224	0	608	0.996983	high
TCGA-68-7756-01A	8.79442	8.25739	5.45943	4.64386	0	202	1.00208	high
TCGA-39-5024-01A	9.9263	6.40939	6.56986	4.70044	0	2510	1.00405	high
TCGA-22-5489-01A	9.86419	6.64386	7.33092	3	1	1912	1.00826	high
TCGA-77-A5G1-01A	10.0848	6.87036	6.24793	3.90689	0	4026	1.00909	high
TCGA-LA-A446-01A	10.2204	6.79442	6.90689	3.16993	0	401	1.02028	high
TCGA-66-2790-01A	9.37504	6.20945	8.40088	4.24793	0	699	1.02032	high
TCGA-22-5478-01A	9.86264	6.22882	7.63662	4.39232	1	24	1.02127	high
TCGA-22-5480-01A	9.85019	7.22882	6.90689	3.32193	1	2170	1.02597	high
TCGA-60-2719-01A	9.89633	6.82018	7.06609	4.08746	0	1297	1.02679	high
TCGA-66-2771-01A	10.6917	6.56986	6.50779	3.70044	0	578	1.02703	high
TCGA-37-5819-01A	10.5632	5.97728	4.58496	9.46964	0	103	1.02741	high
TCGA-34-5232-01A	9.56224	6.61471	7.47573	4.85798	0	2471	1.02788	high
TCGA-37-4141-01A	8.9542	6.06609	8.23362	6.61471	0	12	1.02804	high
TCGA-90-A4EE-01A	11.5755	5.85798	6.47573	4	0	688	1.03768	high
TCGA-34-5929-01A	9.11114	6.84549	7.48382	6.2854	1	151	1.0415	high
TCGA-39-5027-01A	9.64386	7.42626	5.88264	6.37504	0	3108	1.04287	high
TCGA-56-7730-01A	10.4512	6.45943	7.44294	3.90689	1	198	1.04377	high
TCGA-39-5011-01A	8.3837	10.5216	4.16993	4.52356	0	4053	1.044	high
TCGA-56-7822-01A	9.60177	6.90689	7.40939	5.08746	1	532	1.04438	high
TCGA-63-A5MP-01A	10.1163	7.12928	7.10852	4.08746	0	769	1.0517	high
TCGA-18-3409-01A	9.89936	6.42626	8.69697	3.70044	0	3747	1.05357	high
TCGA-56-8309-01A	10.341	7.75489	6.20945	3.70044	0	428	1.05567	high
TCGA-85-8351-01A	11.0175	6.30378	7.08746	4.58496	0	510	1.06151	high
TCGA-43-3394-01A	8.02791	7.19967	7.24793	10.0444	1	1190	1.06261	high
TCGA-22-A5C4-01A	10.8361	6.37504	7.67948	3.80735	0	671	1.06264	high
TCGA-39-5031-01A	10.0526	7.09803	6.87036	5.58496	1	1841	1.06407	high
TCGA-58-8393-01A	10.6284	6.61471	6.88264	5.78136	0	1058	1.07118	high
TCGA-85-A4PA-01A	11.5699	6.45943	6.30378	4.85798	0	741	1.07289	high
TCGA-39-5019-01A	9.08481	7.52356	7.52356	6.37504	0	3387	1.07352	high
TCGA-22-5485-01A	10.0701	7.70736	6.72792	4.70044	1	916	1.07369	high
TCGA-68-A59J-01A	10.0539	8.03892	6.40939	4.52356	0	448	1.07519	high
TCGA-18-5595-01A	10.988	6.91886	6.9542	4.08746	1	827	1.0758	high
TCGA-77-8131-01A	10.4019	6.64386	7.7211	5.04439	1	383	1.07672	high
TCGA-98-A53B-01A	10.5236	6.96578	7.39232	4.52356	1	61	1.07804	high
TCGA-52-7812-01A	9.65105	9.33092	4.58496	5.90689	1	835	1.08118	high
TCGA-58-8388-01A	10.5803	6.82018	7.65105	4.58496	1	412	1.08298	high
TCGA-85-8350-01A	10.7168	6.59991	7.97728	4.39232	0	683	1.08611	high
TCGA-85-8072-01A	11.0782	7.26679	6.94251	3.58496	0	932	1.08702	high
TCGA-56-8083-01A	9.5157	8.55459	7.49185	3.45943	0	150	1.09125	high
TCGA-60-2695-01A	10.567	6.16993	8.8009	4.9542	0	642	1.09469	high
TCGA-98-8022-01A	9.93369	7.94251	7.5157	4.64386	1	933	1.10178	high
TCGA-66-2754-01A	12.6571	6.04439	4.24793	9.12412	0	61	1.10658	high
TCGA-XC-AA0X-01A	10.744	7.20945	8.15482	3.70044	1	6	1.10917	high
TCGA-46-3767-01A	11.2923	7.61471	6.88264	3.58496	0	396	1.11025	high
TCGA-66-2777-01A	11.1485	7.44294	6.71425	5.12928	0	61	1.11568	high
TCGA-21-1076-01A	10.9121	7.5812	7.19967	4.80735	0	1852	1.1214	high
TCGA-85-A510-01A	8.47573	10.5226	6.87036	4.08746	0	482	1.12483	high
TCGA-60-2696-01A	11.7385	6.47573	8.18982	4	1	109	1.12579	high
TCGA-90-7964-01A	11.0126	7.26679	7.96578	4.45943	0	428	1.12985	high
TCGA-60-2714-01A	9.14466	9.84392	6.40939	5.58496	0	1531	1.13339	high
TCGA-21-5787-01A	7.62205	11.6961	5.78136	6.16993	1	329	1.13964	high
TCGA-58-A46J-01A	10.5245	6.98868	9.22882	4.9542	0	2589	1.14293	high
TCGA-22-1000-01A	10.1737	7.79442	8	6.22882	1	454	1.14605	high
TCGA-85-8048-01A	11.3848	7.33985	8.17991	4	0	765	1.1488	high
TCGA-34-2608-01A	10.1536	7.76818	8.11894	6.47573	1	1000	1.15162	high
TCGA-60-2725-01A	11.183	7.13955	7.96	5.75489	0	816	1.15217	high
TCGA-52-7811-01A	10.978	8.05528	7.2854	5.32193	1	266	1.15652	high
TCGA-66-2744-01A	12.1935	7.03342	7.3837	4.70044	0	30	1.15712	high
TCGA-66-2769-01A	12.4533	7.66534	6.24793	4.45943	1	215	1.15792	high
TCGA-46-3766-01A	11.7586	7.39232	7.94837	3.90689	0	370	1.15894	high
TCGA-66-2789-01A	11.5962	7.88264	7.19967	4.52356	1	123	1.16052	high
TCGA-60-2710-01A	10.9614	8.58871	7.32193	4.64386	0	2024	1.17008	high
TCGA-56-8628-01A	11.0782	7.31288	8.84235	5	0	616	1.17063	high
TCGA-94-7943-01A	11.444	7.66534	7.59991	5.45943	0	559	1.17142	high
TCGA-66-2800-01A	11.7091	7.63662	7.60733	4.90689	0	1492	1.17319	high
TCGA-56-6545-01A	11.8541	7.48382	7.94837	4.32193	0	666	1.1739	high
TCGA-52-7809-01A	11.5584	8.35755	6.6865	5.24793	1	166	1.17591	high
TCGA-34-5234-01A	10.8611	7.90087	7.18982	7.50779	0	2271	1.17644	high
TCGA-39-5039-01A	10.7715	8.72792	7.09803	6.14975	1	544	1.18514	high
TCGA-56-5898-01A	11.4522	8.17991	7.52356	5.04439	0	555	1.18594	high
TCGA-22-5492-01A	11.7797	7.57743	8.36194	4.39232	1	506	1.18879	high
TCGA-96-8170-01A	12.0351	7.91886	6.93074	5.55459	0	531	1.18962	high
TCGA-85-6175-01A	10.4221	10.1033	5.93074	5.80735	1	294	1.18999	high
TCGA-60-2704-01A	12.1222	7.37504	7.93664	4.9542	1	1154	1.19056	high
TCGA-22-4605-01A	10.0728	7.70736	9.26209	7.17991	1	974	1.19204	high
TCGA-43-2578-01A	11.3993	8.18982	7.34873	5.93074	1	684	1.19281	high
TCGA-98-7454-01A	12.0077	8.83289	6.16993	4.75489	0	652	1.19317	high
TCGA-56-A49D-01A	12.1727	7.74819	7.8392	4.39232	0	637	1.19756	high
TCGA-66-2767-01A	12.0331	7.8392	7.62936	4.9542	0	61	1.198	high
TCGA-60-2698-01A	11.9151	7.80735	7.79442	5.08746	1	311	1.19862	high
TCGA-68-8250-01A	11.6425	7.8392	8.29002	4.90689	0	244	1.20054	high
TCGA-60-2709-01A	11.2467	8.75154	8.00562	4.24793	0	1505	1.20482	high
TCGA-77-A5FZ-01A	11.0471	8.45121	8.08215	5.52356	1	3838	1.2053	high
TCGA-56-8626-01A	11.9385	8.18982	7.72792	5	1	302	1.2134	high
TCGA-98-A53D-01A	11.3146	8.67948	7.3837	6.08746	1	645	1.21471	high
TCGA-66-2786-01A	12.0928	8.55075	6.94251	5.16993	0	790	1.2148	high
TCGA-77-7142-01A	11.7657	8.40088	7.88874	4.80735	0	2227	1.2172	high
TCGA-21-5784-01A	11.4236	7.70044	7.96578	7.61471	0	1268	1.21793	high
TCGA-22-4596-01A	10.8634	9.33985	7.74147	6.75489	1	17	1.24635	high
TCGA-22-1005-01A	10.8781	9.9629	6.9542	6.94251	1	1953	1.25362	high
TCGA-22-4609-01A	12.2003	8.13955	9.34873	5.12928	1	291	1.27497	high
TCGA-22-5472-01A	11.9837	8.47573	8.76487	7.61471	1	1975	1.30224	high
TCGA-22-1016-01A	11.9285	8.9571	9.5812	4.9542	1	822	1.30421	high
TCGA-56-7731-01A	12.4587	9.15735	8.26679	5.97728	1	3	1.31217	high
TCGA-85-A513-01A	11.9513	10.0485	7.67948	6.12928	0	910	1.31417	high
TCGA-58-8386-01A	12.8734	8.50383	9.33985	4.90689	1	1	1.31715	high
TCGA-60-2697-01A	12.378	8.76487	9.08215	6.42626	1	372	1.32342	high
TCGA-56-A4ZJ-01A	12.0258	9.05799	9.3443	6.47573	0	640	1.33003	high
TCGA-33-6737-01A	10.0954	12.1599	7.05528	7.63662	1	601	1.33229	high
TCGA-96-7545-01A	13.2896	8.59991	9.22882	5.04439	1	1736	1.33854	high
TCGA-22-1017-01A	13.2602	10.0993	6.52356	6.64386	1	1485	1.34645	high
TCGA-43-6773-11A	12.9809	8.21432	10.0485	6.16993	1	116	1.35102	high
TCGA-52-7622-01A	12.9751	8.32193	10.1561	5.75489	0	862	1.35231	high
TCGA-98-A53H-01A	11.8521	8.66534	10.6175	7.36632	0	618	1.35844	high
TCGA-22-1002-01A	13.603	8.61471	10.5981	5.12928	1	131	1.3968	high
TCGA-60-2715-01A	13.4114	9.16742	10.4273	6.26679	1	1075	1.42615	high
TCGA-98-A53C-01A	13.9807	9.04712	10.7748	5.45943	0	822	1.44364	high
TCGA-NC-A5HJ-01A	14.5607	9.23122	10.0875	6.16993	1	418	1.46751	high
TCGA-34-7107-11A	13.6336	9.41363	11.544	5.55459	1	34	1.47023	high
TCGA-85-7710-11A	14.3879	9.66178	10.2167	7.19967	0	42	1.49976	high
TCGA-77-8007-11A	14.0339	9.93074	10.6555	7.92481	1	198	1.52149	high
TCGA-58-8386-11A	14.9809	9.9263	10.4747	6.72792	1	1	1.53821	high
TCGA-77-7335-11A	15.7358	9.57554	10.5245	7.10852	1	2133	1.56327	high
TCGA-56-7731-11A	15.3673	9.34873	11.5285	7.07682	1	3	1.56746	high
TCGA-34-8454-11A	15.3225	9.92926	11.6751	5.75489	0	1180	1.57501	high
TCGA-56-8309-11A	14.8526	9.65105	11.2336	8.77479	0	428	1.57645	high
TCGA-56-7580-11A	15.1242	10.421	10.8642	6.6865	0	925	1.57818	high
TCGA-56-8201-11A	15.4272	10.2479	10.821	6.49185	1	397	1.57928	high
TCGA-39-5040-11A	15.5841	9.27146	11.2831	8.03342	1	519	1.58123	high
TCGA-56-7823-11A	15.1932	10.544	10.5216	7.13955	0	1011	1.58338	high
TCGA-77-8008-11A	14.5964	9.73978	13.2128	6.40939	1	2639	1.59268	high
TCGA-56-8623-11A	14.9775	10.098	11.5103	8.09276	1	692	1.59972	high
TCGA-56-8082-11A	15.0202	9.61471	12.7391	7.09803	0	455	1.60203	high
TCGA-56-7579-11A	15.4609	10.2796	11.1331	8.03892	1	951	1.61661	high
TCGA-33-4587-11A	15.7147	9.88874	11.3015	8.34873	1	1656	1.62037	high
TCGA-77-7142-11A	15.8158	10.9099	10.7632	6.40939	0	2227	1.62305	high
TCGA-56-7222-11A	16.085	11.4481	9.94398	6.98868	1	562	1.64299	high
TCGA-43-7657-11A	15.4009	10.8368	11.7669	7.16993	0	236	1.64479	high
TCGA-33-6737-11A	15.4868	10.1497	12.8754	6.75489	1	601	1.64537	high
TCGA-60-2709-11A	16.0828	9.92481	11.9091	7.87036	0	1505	1.64937	high
TCGA-56-8623-01A	15.0752	10.4419	12.3292	8.55075	1	692	1.65221	high
TCGA-43-6143-11A	15.0951	11.5255	11.5275	7.03342	0	699	1.65272	high
TCGA-43-5670-11A	15.1193	10.9858	11.6865	8.25739	0	849	1.65401	high
TCGA-22-5483-11A	15.4727	10.4083	12.6113	7.24793	1	573	1.65609	high
TCGA-77-7337-11A	16.2961	10.7557	11.3907	6.52356	1	3253	1.65852	high
TCGA-56-7730-11A	15.6385	11.2802	10.7599	8.46352	1	198	1.66468	high
TCGA-77-7138-11A	15.7638	10.9136	11.6812	7.40939	1	340	1.66539	high
TCGA-77-7338-11A	16.1743	10.2935	11.9766	7.85798	1	5	1.67188	high
TCGA-22-5471-11A	16.0117	10.9766	11.4315	8.07682	0	1845	1.68207	high
TCGA-56-7582-11A	16.1143	11.3157	11.0314	7.65821	0	601	1.68274	high
TCGA-43-6771-11A	16.191	10.4533	12.6768	7.09803	1	166	1.68935	high
TCGA-92-7340-11A	16.2153	10.7004	12.224	7.25739	0	82	1.69005	high
TCGA-22-4609-11A	16.2664	10.4242	12.6726	7.10852	1	291	1.6914	high
TCGA-56-8083-11A	16.2643	10.8337	12.2816	6.84549	0	150	1.6934	high
TCGA-22-4593-11A	16.2502	10.9491	12.4102	7.19967	1	1067	1.70763	high
TCGA-22-5481-11A	15.5741	11.4299	12.272	8.04439	1	2409	1.70875	high
TCGA-51-4081-11A	15.9046	10.6627	12.9897	7.91886	0	911	1.70901	high
TCGA-90-6837-11A	15.8777	11.3482	12.4281	7.62936	0	758	1.71663	high
TCGA-22-5472-11A	15.872	11.1874	12.796	7.58496	1	1975	1.71983	high
TCGA-22-5491-11A	16.0938	11.668	11.9701	7.96578	1	1713	1.73171	high
TCGA-90-7767-11A	16.5268	10.8502	12.3937	8.61102	0	89	1.73742	high
TCGA-22-5489-11A	16.4397	11.3939	12.1033	7.96578	1	1912	1.73873	high
TCGA-43-7658-11A	16.5772	11.3168	11.713	8.72792	1	2378	1.7414	high
TCGA-22-5478-11A	17.1616	11.2586	12.0515	7.36632	1	24	1.75321	high
TCGA-22-5482-11A	16.5133	11.1079	13.3685	8	1	357	1.76886	high
TCGA-43-6647-11A	16.7603	11.3191	12.9721	7.85798	0	757	1.77467	high
TCGA-51-4079-11A	17.1415	12.2261	13.0088	7.70736	1	12	1.83099	high
