# Supplementary material for: Epithelial-mesenchymal transition-related gene signature for prognosis of lung squamous cell carcinoma
Source: Medicine (Baltimore). 2023 Jul 14;102(28):e34271. doi: 10.1097/MD.0000000000034271 (PMC10344514; doi:10.1097/MD.0000000000034271)
Supplement: Supplementary file 2 [file medi-102-e34271-s002.xlsx]

## Sheet: Sheet1
Table S2 Parameters of the eight protein pockets in CCL23
Pockets	Vol. Hull.*	Hydroph. Kyte*	Polar Res.*	Aromatic Res.*	Otyr atom	Nb. Res.*	Drugg Prob*	Standard Deviation
P 0	546.92	0.6	0.63	0.19	0	16	0.95	0.01
P 1	982.52	0.11	0.67	0.13	0	15	0.84	0.02
P 2°	361.89	-0.64	0.75	0.13	0	8	0.39	0.02
P 3°	540.51	-0.86	0.67	0	0	9	0.18	0.06
†Not: Vol. Hull.* = Volume Hull; Hydroph. Kyte* = Hydrophobic Kyte; Polar Res.* = Polar Residues Proportion; Aromatic Res.* = Aromatic Residues Proportion (F, Y, H, W); Nb. Res.* = Number of pocket residues; Drugg Prob* = Druggability Probability
