# Supplementary material for: Epithelial-mesenchymal transition-related gene signature for prognosis of lung squamous cell carcinoma
Source: Medicine (Baltimore). 2023 Jul 14;102(28):e34271. doi: 10.1097/MD.0000000000034271 (PMC10344514; doi:10.1097/MD.0000000000034271)
Supplement: Supplementary file 3 [file medi-102-e34271-s003.xlsx]

## Sheet: Sheet1
Table S3 Parameters of the eight protein pockets in HNF1B
Pockets	Vol. Hull.*	Hydroph. Kyte*	Polar Res.*	Aromatic Res.*	Otyr atom	Nb. Res.*	Drugg Prob*	Standard Deviation
P 0	3724.58	-2.16	0.82	0.27	0.01	22	0.07	0.02
P 1	6929.15	-1.13	0.6	0.11	0	35	0.39	0.06
P 2	5273.5	-0.83	0.57	0.1	0	29	0.5	0.06
P 3°	924.44	-2.08	0.83	0.17	0.02	6	0.03	0.01
P 4	1608.15	-2.41	0.79	0.07	0.02	14	0.01	0
P 5	818.62	-0.88	0.63	0.19	0.02	16	0.42	0.02
P 6	904.25	0.01	0.53	0.18	0	17	0.82	0.03
P 7	430.44	-1.04	0.56	0.13	0	16	0.19	0.01
P 8	954.08	-1.12	0.6	0.13	0	15	0.2	0.02
P9	745.34	-2.13	0.85	0.08	0	13	0.02	0
P 10°	382.19	-0.7	0.63	0.25	0	8	0.5	0.1
P 11	656.7	-0.78	0.64	0	0	11	0.21	0.07
P 12	508.41	-0.87	0.58	0.08	0	12	0.24	0.02
P 13°	427.67	-0.82	0.6	0	0	10	0.19	0.06
P 14	385.63	-0.64	0.55	0.09	0	11	0.35	0.03
P 15°	500.7	-1.1	0.6	0.1	0.03	10	0.23	0.12
P 16°	299.11	-1.31	0.63	0.13	0	8	0.1	0.01
P 21°	290.57	-0.97	0.57	0	0	7	0.14	0.05
†Not: Vol. Hull.* = Volume Hull; Hydroph. Kyte* = Hydrophobic Kyte; Polar Res.* = Polar Residues Proportion; Aromatic Res.* = Aromatic Residues Proportion (F, Y, H, W); Nb. Res.* = Number of pocket residues; Drugg Prob* = Druggability Probability
